# Supplementary material for: Distress Levels of Parents of Children with Neurodevelopmental Disorders during the COVID-19 Pandemic: A Comparison between Italy and Australia
Source: Int J Environ Res Public Health. 2021 Oct 21;18(21):11066. doi: 10.3390/ijerph182111066 (PMC8583226; doi:10.3390/ijerph182111066)
Supplement: Supplementary file 1 [file ijerph-18-11066-s001.zip]

Archive with 1 entries (1 files):
- ijerph-1378448-supplementary.pdf
